# Supplementary material for: Sex and Urban–Rural Differences in the Relationship between Childhood Sexual Abuse and Mental Health among Chinese College Students
Source: Int J Environ Res Public Health. 2022 Jul 28;19(15):9225. doi: 10.3390/ijerph19159225 (PMC9368484; doi:10.3390/ijerph19159225)
Supplement: Supplementary file 1 [file ijerph-19-09225-s001.zip]

Archive with 1 entries (1 files):
- ijerph-1805331-supplementary.pdf
